# Supplementary material for: Manipulation of Insect Vectors’ Host Selection Behavior by Barley Yellow Dwarf Virus Is Dependent on the Host Plant Species and Viral Co-Infection
Source: Life (Basel). 2022 Apr 26;12(5):644. doi: 10.3390/life12050644 (PMC9142937; doi:10.3390/life12050644)
Supplement: Supplementary file 1 [file life-12-00644-s001.zip]

Archive with 1 entries (1 files):
- life-1665746-supple.pdf
